# Supplementary material for: Infection by a Giant Virus (AaV) Induces Widespread Physiological Reprogramming in Aureococcus anophagefferens CCMP1984 – A Harmful Bloom Algae
Source: Front Microbiol. 2018 Apr 19;9:752. doi: 10.3389/fmicb.2018.00752 (PMC5917014; doi:10.3389/fmicb.2018.00752)
Supplement: Supplementary file 1 [file Data_Sheet_1.XLSX]

## Sheet: Fold_Change≥1.5
** GO terms enriched in gene sets having ≥1.5 fold change compared to uninfected control.
Time point - 5 min
GO-ID	p-value	FDR FDR corr p-value	Description
6779	7.9317e-05	0.012541	porphyrin biosynthetic process
33014	7.9317e-05	0.012541	tetrapyrrole biosynthetic process
6778	0.00013167	0.012541	porphyrin metabolic process
33013	0.00013167	0.012541	tetrapyrrole metabolic process
18130	0.00031758	0.020442	heterocycle biosynthetic process
6807	0.00032193	0.020442	nitrogen compound metabolic process
46483	0.00065174	0.025818	heterocycle metabolic process
10468	0.00066522	0.025818	regulation of gene expression
60255	0.00070184	0.025818	regulation of macromolecule metabolic process
19222	0.00070988	0.025818	regulation of metabolic process
34641	0.00074539	0.025818	cellular nitrogen compound metabolic process
51252	0.0015195	0.044532	regulation of RNA metabolic process
6355	0.0015195	0.044532	regulation of transcription, DNA-dependent
44271	0.0017459	0.047512	cellular nitrogen compound biosynthetic process
51188	0.0021324	0.052241	cofactor biosynthetic process
45449	0.0022274	0.052241	regulation of transcription
31323	0.0027384	0.052241	regulation of cellular metabolic process
31326	0.0027423	0.052241	regulation of cellular biosynthetic process
9889	0.0027423	0.052241	regulation of biosynthetic process
10556	0.0027423	0.052241	regulation of macromolecule biosynthetic process
19219	0.004684	0.081118	regulation of nucleobase, nucleoside, nucleotide and nucleic acid metabolic process
51171	0.004684	0.081118	regulation of nitrogen compound metabolic process
80090	0.0053734	0.089012	regulation of primary metabolic process
3676	0.00011286	0.045707	nucleic acid binding
Time point - 30 min
GO-ID	p-value	FDR corr p-value	Description
6396	0.00017562	0.059361	RNA processing
8168	0.00014219	0.037546	methyltransferase activity
16741	0.00017423	0.037546	transferase activity, transferring one-carbon groups
8173	0.00047338	0.056144	RNA methyltransferase activity
8757	0.00052106	0.056144	S-adenosylmethionine-dependent methyltransferase activity
Time point - 1 hr
GO-ID	p-value	FDR corr p-value	Description
X	X	X	X	* No GO processes detected.
Time point - 6 hr
GO-ID	p-value	FDR corr p-value	Description
10467	2.2827e-15	1.0021e-12	gene expression
6396	1.5783e-14	3.4643e-12	RNA processing
16070	3.4448e-11	5.0408e-09	RNA metabolic process
34470	9.0315e-11	9.9121e-09	ncRNA processing
43170	8.7738e-10	7.7034e-08	macromolecule metabolic process
44260	1.5178e-09	1.1105e-07	cellular macromolecule metabolic process
6364	9.9041e-09	5.4349e-07	rRNA processing
16072	9.9041e-09	5.4349e-07	rRNA metabolic process
90304	3.1517e-08	1.5373e-06	nucleic acid metabolic process
6139	2.9009e-07	1.2735e-05	nucleobase, nucleoside, nucleotide and nucleic acid metabolic process
44238	3.4431e-06	0.00013741	primary metabolic process
8152	4.0684e-06	0.00014883	metabolic process
22613	9.7079e-06	0.00030441	ribonucleoprotein complex biogenesis
42254	9.7079e-06	0.00030441	ribosome biogenesis
44237	1.2079e-05	0.00033502	cellular metabolic process
34641	1.2622e-05	0.00033502	cellular nitrogen compound metabolic process
34660	1.2973e-05	0.00033502	ncRNA metabolic process
6807	1.7052e-05	0.00041588	nitrogen compound metabolic process
16071	4.5394e-05	0.0010488	mRNA metabolic process
8033	0.00010916	0.002396	tRNA processing
6457	0.00011498	0.0024035	protein folding
6397	0.0002017	0.0040248	mRNA processing
34645	0.00030816	0.0058818	cellular macromolecule biosynthetic process
9059	0.00038113	0.0069715	macromolecule biosynthetic process
6412	0.0007638	0.013412	translation
51341	0.001125	0.018995	regulation of oxidoreductase activity
9451	0.0014686	0.023878	RNA modification
44249	0.0044099	0.069141	cellular biosynthetic process
30529	7.6468e-11	5.5822e-09	ribonucleoprotein complex
5732	1.9586e-05	0.00071489	small nucleolar ribonucleoprotein complex
44444	0.0001416	0.0028034	cytoplasmic part
5840	0.00015361	0.0028034	ribosome
5737	0.00033199	0.0048471	cytoplasm
44432	0.0031837	0.033202	endoplasmic reticulum part
71212	0.0031837	0.033202	subsynaptic reticulum
43227	0.00642	0.050932	membrane-bounded organelle
43231	0.00642	0.050932	intracellular membrane-bounded organelle
43226	0.0076746	0.050932	organelle
43229	0.0076746	0.050932	intracellular organelle
5783	0.0088162	0.053632	endoplasmic reticulum
31300	0.017719	0.080843	intrinsic to organelle membrane
31301	0.017719	0.080843	integral to organelle membrane
30176	0.017719	0.080843	integral to endoplasmic reticulum membrane
31227	0.017719	0.080843	intrinsic to endoplasmic reticulum membrane
5622	0.021113	0.090662	intracellular
8173	3.7107e-09	1.7551e-06	RNA methyltransferase activity
8175	8.1005e-09	1.9158e-06	tRNA methyltransferase activity
16423	1.1514e-07	1.8154e-05	tRNA (guanine) methyltransferase activity
8757	3.3352e-07	3.9439e-05	S-adenosylmethionine-dependent methyltransferase activity
16741	1.2636e-06	0.00011954	transferase activity, transferring one-carbon groups
3676	1.5952e-06	0.00012575	nucleic acid binding
8276	2.4853e-06	0.00016793	protein methyltransferase activity
8168	2.8499e-06	0.0001685	methyltransferase activity
16278	5.3425e-06	0.0002527	lysine N-methyltransferase activity
16279	5.3425e-06	0.0002527	protein-lysine N-methyltransferase activity
10340	7.7636e-06	0.00030602	carboxyl-O-methyltransferase activity
51998	7.7636e-06	0.00030602	protein carboxyl O-methyltransferase activity
16433	1.6691e-05	0.00032305	rRNA (adenine) methyltransferase activity
16434	1.6691e-05	0.00032305	rRNA (cytosine) methyltransferase activity
16436	1.6691e-05	0.00032305	rRNA (uridine) methyltransferase activity
9383	1.6691e-05	0.00032305	rRNA (cytosine-C5-)-methyltransferase activity
179	1.6691e-05	0.00032305	rRNA (adenine-N6,N6-)-dimethyltransferase activity
8649	1.6691e-05	0.00032305	rRNA methyltransferase activity
8650	1.6691e-05	0.00032305	rRNA (uridine-2'-O-)-methyltransferase activity
51995	1.6691e-05	0.00032305	Se-methyltransferase activity
16205	1.6691e-05	0.00032305	selenocysteine methyltransferase activity
16273	1.6691e-05	0.00032305	arginine N-methyltransferase activity
16274	1.6691e-05	0.00032305	protein-arginine N-methyltransferase activity
8174	1.6691e-05	0.00032305	mRNA methyltransferase activity
8170	1.7075e-05	0.00032305	N-methyltransferase activity
8425	2.433e-05	0.00041101	2-polyprenyl-6-methoxy-1,4-benzoquinone methyltransferase activity
3880	2.433e-05	0.00041101	protein C-terminal carboxyl O-methyltransferase activity
30580	2.433e-05	0.00041101	quinone cofactor methyltransferase activity
3723	3.5353e-05	0.00057663	RNA binding
9008	4.851e-05	0.00076484	DNA-methyltransferase activity
8171	5.1307e-05	0.00078284	O-methyltransferase activity
8169	6.6619e-05	0.00095487	C-methyltransferase activity
8172	6.6619e-05	0.00095487	S-methyltransferase activity
3735	0.00059642	0.0082972	structural constituent of ribosome
16300	0.00065674	0.0088754	tRNA (uracil) methyltransferase activity
46983	0.0017052	0.022405	protein dimerization activity
16859	0.0020035	0.025612	cis-trans isomerase activity
4416	0.0032679	0.039634	hydroxyacylglutathione hydrolase activity
8176	0.0032679	0.039634	tRNA (guanine-N7-)-methyltransferase activity
47429	0.0040819	0.048268	nucleoside-triphosphate diphosphatase activity
16681	0.0054745	0.060302	oxidoreductase activity, acting on diphenols and related substances as donors, cytochrome as acceptor
8121	0.0054745	0.060302	ubiquinol-cytochrome-c reductase activity
3755	0.005482	0.060302	peptidyl-prolyl cis-trans isomerase activity
16679	0.0083906	0.085082	oxidoreductase activity, acting on diphenols and related substances as donors
8758	0.0089938	0.085082	UDP-2,3-diacylglucosamine hydrolase activity
8828	0.0089938	0.085082	dATP pyrophosphohydrolase activity
4787	0.0089938	0.085082	thiamin-pyrophosphatase activity
19176	0.0089938	0.085082	dihydroneopterin monophosphate phosphatase activity
19177	0.0089938	0.085082	dihydroneopterin triphosphate pyrophosphohydrolase activity
810	0.0089938	0.085082	diacylglycerol pyrophosphate phosphatase activity
4766	0.0094317	0.087474	spermidine synthase activity
34062	0.011049	0.098611	RNA polymerase activity
3899	0.011049	0.098611	DNA-directed RNA polymerase activity
4551	0.011586	0.099643	nucleotide diphosphatase activity
8796	0.011586	0.099643	bis(5'-nucleosyl)-tetraphosphatase activity
Time point - 12 hr
GO-ID	p-value	FDR corr p-value	Description
10467	1.2923e-39	6.3062e-37	gene expression
6412	3.7497e-29	9.1492e-27	translation
34645	1.2883e-25	2.0956e-23	cellular macromolecule biosynthetic process
9059	3.5254e-25	4.301e-23	macromolecule biosynthetic process
44260	1.5511e-13	1.5139e-11	cellular macromolecule metabolic process
9058	2.2333e-12	1.5779e-10	biosynthetic process
44249	2.2633e-12	1.5779e-10	cellular biosynthetic process
34470	7.7601e-10	4.7336e-08	ncRNA processing
43170	1.4409e-09	7.8131e-08	macromolecule metabolic process
44267	3.258e-08	1.5899e-06	cellular protein metabolic process
22613	5.0643e-08	2.0595e-06	ribonucleoprotein complex biogenesis
42254	5.0643e-08	2.0595e-06	ribosome biogenesis
44237	1.1173e-07	4.1942e-06	cellular metabolic process
6364	1.1318e-06	3.6822e-05	rRNA processing
16072	1.1318e-06	3.6822e-05	rRNA metabolic process
6396	2.4499e-06	7.4723e-05	RNA processing
16070	4.0273e-06	0.00011561	RNA metabolic process
44238	8.4063e-06	0.0002279	primary metabolic process
34660	2.575e-05	0.00066136	ncRNA metabolic process
8033	3.5638e-05	0.00086956	tRNA processing
6350	4.712e-05	0.0010802	transcription
8152	4.8699e-05	0.0010802	metabolic process
19538	5.6171e-05	0.0011918	protein metabolic process
90304	0.0003568	0.0072549	nucleic acid metabolic process
9987	0.0010426	0.019919	cellular process
6413	0.0011569	0.019919	translational initiation
6414	0.0011569	0.019919	translational elongation
19674	0.0012246	0.019919	NAD metabolic process
9435	0.0012246	0.019919	NAD biosynthetic process
19359	0.0012246	0.019919	nicotinamide nucleotide biosynthetic process
6139	0.0017689	0.027845	nucleobase, nucleoside, nucleotide and nucleic acid metabolic process
51341	0.0018691	0.028503	regulation of oxidoreductase activity
46700	0.0022062	0.032351	heterocycle catabolic process
34641	0.0022539	0.032351	cellular nitrogen compound metabolic process
6807	0.0040914	0.057045	nitrogen compound metabolic process
6457	0.0055563	0.075318	protein folding
30529	3.0283e-31	3.4826e-29	ribonucleoprotein complex
5840	8.0228e-31	4.6131e-29	ribosome
5737	2.6416e-23	9.3771e-22	cytoplasm
44444	3.2616e-23	9.3771e-22	cytoplasmic part
33279	5.2755e-08	1.2134e-06	ribosomal subunit
43228	8.6226e-07	1.1378e-05	non-membrane-bounded organelle
43232	8.6226e-07	1.1378e-05	intracellular non-membrane-bounded organelle
43226	8.9048e-07	1.1378e-05	organelle
43229	8.9048e-07	1.1378e-05	intracellular organelle
15935	9.6001e-06	0.0001104	small ribosomal subunit
5622	0.00041524	0.0043411	intracellular
44424	0.00091449	0.0087639	intracellular part
15934	0.0024921	0.022046	large ribosomal subunit
31967	0.0069035	0.056707	organelle envelope
44429	0.0093516	0.071696	mitochondrial part
31966	0.010271	0.073823	mitochondrial membrane
5740	0.012683	0.085796	mitochondrial envelope
5739	0.013742	0.087795	mitochondrion
31975	0.01457	0.088189	envelope
3735	3.6108e-29	2.3073e-26	structural constituent of ribosome
5198	2.2163e-20	7.0812e-18	structural molecule activity
8175	4.2295e-08	9.0088e-06	tRNA methyltransferase activity
8173	1.2324e-07	1.9688e-05	RNA methyltransferase activity
16423	1.3082e-06	4.9172e-05	tRNA (guanine) methyltransferase activity
16433	1.3082e-06	4.9172e-05	rRNA (adenine) methyltransferase activity
16434	1.3082e-06	4.9172e-05	rRNA (cytosine) methyltransferase activity
16436	1.3082e-06	4.9172e-05	rRNA (uridine) methyltransferase activity
9383	1.3082e-06	4.9172e-05	rRNA (cytosine-C5-)-methyltransferase activity
179	1.3082e-06	4.9172e-05	rRNA (adenine-N6,N6-)-dimethyltransferase activity
8649	1.3082e-06	4.9172e-05	rRNA methyltransferase activity
8650	1.3082e-06	4.9172e-05	rRNA (uridine-2'-O-)-methyltransferase activity
51995	1.3082e-06	4.9172e-05	Se-methyltransferase activity
16205	1.3082e-06	4.9172e-05	selenocysteine methyltransferase activity
16273	1.3082e-06	4.9172e-05	arginine N-methyltransferase activity
16274	1.3082e-06	4.9172e-05	protein-arginine N-methyltransferase activity
8174	1.3082e-06	4.9172e-05	mRNA methyltransferase activity
8425	2.4456e-06	7.8136e-05	2-polyprenyl-6-methoxy-1,4-benzoquinone methyltransferase activity
3880	2.4456e-06	7.8136e-05	protein C-terminal carboxyl O-methyltransferase activity
30580	2.4456e-06	7.8136e-05	quinone cofactor methyltransferase activity
9008	7.5206e-06	0.00020894	DNA-methyltransferase activity
16278	7.5206e-06	0.00020894	lysine N-methyltransferase activity
16279	7.5206e-06	0.00020894	protein-lysine N-methyltransferase activity
10340	1.249e-05	0.00029561	carboxyl-O-methyltransferase activity
51998	1.249e-05	0.00029561	protein carboxyl O-methyltransferase activity
8169	1.249e-05	0.00029561	C-methyltransferase activity
8172	1.249e-05	0.00029561	S-methyltransferase activity
16300	2.8392e-05	0.00064794	tRNA (uracil) methyltransferase activity
8276	4.8028e-05	0.0010583	protein methyltransferase activity
8135	5.3082e-05	0.0011306	translation factor activity, nucleic acid binding
3676	0.00010176	0.0020976	nucleic acid binding
8170	0.00011299	0.0022563	N-methyltransferase activity
8171	0.00014965	0.0028978	O-methyltransferase activity
8757	0.0003838	0.0072132	S-adenosylmethionine-dependent methyltransferase activity
3743	0.0011911	0.021747	translation initiation factor activity
3723	0.0028118	0.04991	RNA binding
4551	0.0037102	0.06239	nucleotide diphosphatase activity
8796	0.0037102	0.06239	bis(5'-nucleosyl)-tetraphosphatase activity
Time point - 21 hr
GO-ID	p-value	FDR corr p-value	Description
10467	9.0276e-36	5.6693e-33	gene expression
6412	7.452e-32	2.3399e-29	translation
34645	2.8055e-27	5.8728e-25	cellular macromolecule biosynthetic process
9059	1.0327e-26	1.6213e-24	macromolecule biosynthetic process
44260	4.2593e-12	5.3496e-10	cellular macromolecule metabolic process
9058	4.0996e-11	4.2909e-09	biosynthetic process
44249	4.9517e-11	4.4424e-09	cellular biosynthetic process
8152	2.0592e-09	1.4434e-07	metabolic process
43170	2.0685e-09	1.4434e-07	macromolecule metabolic process
44267	3.3203e-08	2.0852e-06	cellular protein metabolic process
44237	4.4801e-08	2.5577e-06	cellular metabolic process
44238	1.5531e-07	8.128e-06	primary metabolic process
19538	8.7615e-06	0.00042325	protein metabolic process
22613	3.2792e-05	0.0013729	ribonucleoprotein complex biogenesis
42254	3.2792e-05	0.0013729	ribosome biogenesis
6413	6.8293e-05	0.0025228	translational initiation
6414	6.8293e-05	0.0025228	translational elongation
6396	0.00016705	0.0058284	RNA processing
6139	0.00026497	0.008758	nucleobase, nucleoside, nucleotide and nucleic acid metabolic process
16071	0.00027961	0.0087796	mRNA metabolic process
34470	0.00033758	0.0098079	ncRNA processing
9987	0.00034359	0.0098079	cellular process
6397	0.00054318	0.014831	mRNA processing
16070	0.0026165	0.068465	RNA metabolic process
6364	0.0037869	0.091467	rRNA processing
16072	0.0037869	0.091467	rRNA metabolic process
30529	1.1278e-41	1.6353e-39	ribonucleoprotein complex
5840	1.2094e-36	8.7679e-35	ribosome
44444	1.1311e-30	5.467e-29	cytoplasmic part
5737	8.2359e-29	2.9855e-27	cytoplasm
43226	8.6534e-12	2.0912e-10	organelle
43229	8.6534e-12	2.0912e-10	intracellular organelle
43228	6.5447e-10	1.1862e-08	non-membrane-bounded organelle
43232	6.5447e-10	1.1862e-08	intracellular non-membrane-bounded organelle
33279	6.4224e-08	1.0347e-06	ribosomal subunit
44424	1.1565e-07	1.6769e-06	intracellular part
5622	1.3603e-07	1.7931e-06	intracellular
15935	2.9824e-06	3.6038e-05	small ribosomal subunit
5732	1.5828e-05	0.00017654	small nucleolar ribonucleoprotein complex
32991	0.00026096	0.0027028	macromolecular complex
5739	0.0052555	0.050804	mitochondrion
15934	0.0072642	0.065832	large ribosomal subunit
71212	0.0082414	0.066389	subsynaptic reticulum
44432	0.0082414	0.066389	endoplasmic reticulum part
44429	0.0092399	0.070515	mitochondrial part
5759	0.014137	0.093174	mitochondrial matrix
45239	0.014137	0.093174	tricarboxylic acid cycle enzyme complex
31980	0.014137	0.093174	mitochondrial lumen
3735	1.2255e-34	9.8163e-32	structural constituent of ribosome
5198	1.4635e-23	5.8612e-21	structural molecule activity
8135	7.8434e-07	0.00020942	translation factor activity, nucleic acid binding
3743	5.732e-05	0.011478	translation initiation factor activity
3746	0.0002197	0.029307	translation elongation factor activity
3676	0.00023693	0.029307	nucleic acid binding
8425	0.00029271	0.029307	2-polyprenyl-6-methoxy-1,4-benzoquinone methyltransferase activity
30580	0.00029271	0.029307	quinone cofactor methyltransferase activity
8175	0.00036481	0.029346	tRNA methyltransferase activity
8173	0.00063474	0.029346	RNA methyltransferase activity
16278	0.00071319	0.029346	lysine N-methyltransferase activity
16279	0.00071319	0.029346	protein-lysine N-methyltransferase activity
16423	0.00091592	0.029346	tRNA (guanine) methyltransferase activity
16433	0.00091592	0.029346	rRNA (adenine) methyltransferase activity
16434	0.00091592	0.029346	rRNA (cytosine) methyltransferase activity
16436	0.00091592	0.029346	rRNA (uridine) methyltransferase activity
179	0.00091592	0.029346	rRNA (adenine-N6,N6-)-dimethyltransferase activity
8649	0.00091592	0.029346	rRNA methyltransferase activity
8650	0.00091592	0.029346	rRNA (uridine-2'-O-)-methyltransferase activity
51995	0.00091592	0.029346	Se-methyltransferase activity
9383	0.00091592	0.029346	rRNA (cytosine-C5-)-methyltransferase activity
16205	0.00091592	0.029346	selenocysteine methyltransferase activity
16273	0.00091592	0.029346	arginine N-methyltransferase activity
16274	0.00091592	0.029346	protein-arginine N-methyltransferase activity
8174	0.00091592	0.029346	mRNA methyltransferase activity
8169	0.0010631	0.032752	C-methyltransferase activity
3880	0.0013953	0.041394	protein C-terminal carboxyl O-methyltransferase activity
16681	0.0014998	0.041425	oxidoreductase activity, acting on diphenols and related substances as donors, cytochrome as acceptor
8121	0.0014998	0.041425	ubiquinol-cytochrome-c reductase activity
34483	0.0026394	0.068198	heparan sulfate sulfotransferase activity
46983	0.0026394	0.068198	protein dimerization activity
9008	0.0029582	0.073603	DNA-methyltransferase activity
8276	0.0030323	0.073603	protein methyltransferase activity
16679	0.0034832	0.08206	oxidoreductase activity, acting on diphenols and related substances as donors
18741	0.0038552	0.085082	alkyl sulfatase activity
60589	0.0038552	0.085082	nucleoside-triphosphatase regulator activity
10340	0.0041426	0.085082	carboxyl-O-methyltransferase activity
51998	0.0041426	0.085082	protein carboxyl O-methyltransferase activity
8172	0.0041426	0.085082	S-methyltransferase activity
3723	0.0042563	0.085233	RNA binding

## Sheet: Fold_Change≤-1.5
** GO terms enriched in gene sets having ≤-1.5 fold change compared to uninfected control.
Time point - 5 min
GO-ID	p-value	FDR corr p-value	Description
6825	0.00013496	0.044942	copper ion transport
5524	1.0393e-06	0.00024424	ATP binding
32559	1.0393e-06	0.00024424	adenyl ribonucleotide binding
30554	3.4207e-06	0.00032155	adenyl nucleotide binding
1882	3.4207e-06	0.00032155	nucleoside binding
1883	3.4207e-06	0.00032155	purine nucleoside binding
32553	1.7977e-05	0.001207	ribonucleotide binding
32555	1.7977e-05	0.001207	purine ribonucleotide binding
17111	3.0862e-05	0.0018131	nucleoside-triphosphatase activity
17076	4.8392e-05	0.0025271	purine nucleotide binding
16462	6.8987e-05	0.0029372	pyrophosphatase activity
16818	6.8987e-05	0.0029372	hydrolase activity, acting on acid anhydrides, in phosphorus-containing anhydrides
16817	7.4992e-05	0.0029372	hydrolase activity, acting on acid anhydrides
3913	9.6052e-05	0.0034726	DNA photolyase activity
16887	0.00011546	0.0038761	ATPase activity
166	0.000187	0.0058594	nucleotide binding
22804	0.00023946	0.0070341	active transmembrane transporter activity
42623	0.00041373	0.011189	ATPase activity, coupled
5200	0.00052372	0.011189	structural constituent of cytoskeleton
5375	0.00052372	0.011189	copper ion transmembrane transporter activity
43682	0.00052372	0.011189	copper-transporting ATPase activity
46915	0.00052372	0.011189	transition metal ion transmembrane transporter activity
4008	0.00052372	0.011189	copper-exporting ATPase activity
46873	0.0017195	0.035137	metal ion transmembrane transporter activity
43492	0.0022866	0.042988	ATPase activity, coupled to movement of substances
42626	0.0022866	0.042988	ATPase activity, coupled to transmembrane movement of substances
8460	0.0026552	0.04639	dTDP-glucose 4,6-dehydratase activity
16820	0.002665	0.04639	hydrolase activity, acting on acid anhydrides, catalyzing transmembrane movement of substances
16020	3.2815e-05	0.003183	membrane
15629	0.00020823	0.010099	actin cytoskeleton
5884	0.00039619	0.010794	actin filament
16021	0.00055638	0.010794	integral to membrane
31224	0.00055638	0.010794	intrinsic to membrane
Time point - 30 min
GO-ID	p-value	FDR corr p-value	Description
7018	2.2912e-05	0.0084773	microtubule-based movement
7017	7.2207e-05	0.013358	microtubule-based process
5524	8.5283e-16	1.8389e-13	ATP binding
32559	8.5283e-16	1.8389e-13	adenyl ribonucleotide binding
166	1.0754e-15	1.8389e-13	nucleotide binding
30554	4.1769e-15	3.5712e-13	adenyl nucleotide binding
1882	4.1769e-15	3.5712e-13	nucleoside binding
1883	4.1769e-15	3.5712e-13	purine nucleoside binding
32553	1.9814e-14	1.2706e-12	ribonucleotide binding
32555	1.9814e-14	1.2706e-12	purine ribonucleotide binding
17076	8.0492e-14	4.588e-12	purine nucleotide binding
17111	1.1319e-12	5.8068e-11	nucleoside-triphosphatase activity
16817	2.1677e-12	1.0109e-10	hydrolase activity, acting on acid anhydrides
16462	4.4827e-12	1.7689e-10	pyrophosphatase activity
16818	4.4827e-12	1.7689e-10	hydrolase activity, acting on acid anhydrides, in phosphorus-containing anhydrides
3774	6.8798e-08	2.521e-06	motor activity
42623	1.2121e-06	4.1455e-05	ATPase activity, coupled
16887	4.9434e-06	0.0001585	ATPase activity
5488	9.0927e-06	0.00027439	binding
3777	2.0577e-05	0.00058644	microtubule motor activity
35251	5.1355e-05	0.0013172	UDP-glucosyltransferase activity
46527	5.1355e-05	0.0013172	glucosyltransferase activity
16787	8.2725e-05	0.0019956	hydrolase activity
8194	8.558e-05	0.0019956	UDP-glycosyltransferase activity
70035	0.00010483	0.0022407	purine NTP-dependent helicase activity
8026	0.00010483	0.0022407	ATP-dependent helicase activity
42625	0.00021588	0.0044298	ATPase activity, coupled to transmembrane movement of ions
16758	0.00056333	0.011115	transferase activity, transferring hexosyl groups
4386	0.00061777	0.011738	helicase activity
16820	0.00067586	0.012383	hydrolase activity, acting on acid anhydrides, catalyzing transmembrane movement of substances
15399	0.00091856	0.015707	primary active transmembrane transporter activity
15405	0.00091856	0.015707	P-P-bond-hydrolysis-driven transmembrane transporter activity
43492	0.0013797	0.022119	ATPase activity, coupled to movement of substances
42626	0.0013797	0.022119	ATPase activity, coupled to transmembrane movement of substances
22890	0.0017255	0.026035	inorganic cation transmembrane transporter activity
8565	0.0017255	0.026035	protein transporter activity
4674	0.0027933	0.040941	protein serine/threonine kinase activity
4576	0.0030084	0.042869	oligosaccharyl transferase activity
8094	0.0031545	0.043737	DNA-dependent ATPase activity
3825	0.0038449	0.050631	alpha,alpha-trehalose-phosphate synthase (UDP-forming) activity
5215	0.0038491	0.050631	transporter activity
22804	0.0046234	0.059295	active transmembrane transporter activity
8460	0.0057249	0.062762	dTDP-glucose 4,6-dehydratase activity
15662	0.0060018	0.062762	ATPase activity, coupled to transmembrane movement of ions, phosphorylative mechanism
16757	0.0061706	0.062762	transferase activity, transferring glycosyl groups
3678	0.0065068	0.062762	DNA helicase activity
4003	0.0065068	0.062762	ATP-dependent DNA helicase activity
4222	0.0065626	0.062762	metalloendopeptidase activity
15462	0.0066757	0.062762	protein-transmembrane transporting ATPase activity
43142	0.0066757	0.062762	single-stranded DNA-dependent ATPase activity
15616	0.0066757	0.062762	DNA translocase activity
42624	0.0066757	0.062762	ATPase activity, uncoupled
17116	0.0066757	0.062762	single-stranded DNA-dependent ATP-dependent DNA helicase activity
4004	0.0066757	0.062762	ATP-dependent RNA helicase activity
8186	0.0066757	0.062762	RNA-dependent ATPase activity
5515	0.0067244	0.062762	protein binding
16773	0.0067749	0.062762	phosphotransferase activity, alcohol group as acceptor
8375	0.0069736	0.062762	acetylglucosaminyltransferase activity
15082	0.0069736	0.062762	di-, tri-valent inorganic cation transmembrane transporter activity
8568	0.0072591	0.063117	microtubule-severing ATPase activity
4818	0.0072591	0.063117	glutamate-tRNA ligase activity
16877	0.0075786	0.064797	ligase activity, forming carbon-sulfur bonds
4672	0.0084369	0.070953	protein kinase activity
15450	0.0088842	0.072342	P-P-bond-hydrolysis-driven protein transmembrane transporter activity
3724	0.0088842	0.072342	RNA helicase activity
16875	0.0099249	0.077143	ligase activity, forming carbon-oxygen bonds
16876	0.0099249	0.077143	ligase activity, forming aminoacyl-tRNA and related compounds
4812	0.0099249	0.077143	aminoacyl-tRNA ligase activity
46873	0.011397	0.086289	metal ion transmembrane transporter activity
8320	0.011606	0.086289	protein transmembrane transporter activity
22884	0.011606	0.086289	macromolecule transmembrane transporter activity
44430	7.0917e-07	4.022e-05	cytoskeletal part
5856	7.5887e-07	4.022e-05	cytoskeleton
5875	1.9637e-05	0.00058825	microtubule associated complex
30286	2.252e-05	0.00058825	dynein complex
5798	3.3297e-05	0.00058825	Golgi-associated vesicle
30660	3.3297e-05	0.00058825	Golgi-associated vesicle membrane
15630	0.00016304	0.0024688	microtubule cytoskeleton
43234	0.0003136	0.0041552	protein complex
15629	0.00047707	0.0056189	actin cytoskeleton
44422	0.0013524	0.01277	organelle part
44446	0.0013524	0.01277	intracellular organelle part
16459	0.0017052	0.01277	myosin complex
48475	0.0028912	0.01277	coated membrane
44433	0.0028912	0.01277	cytoplasmic vesicle part
16023	0.0028912	0.01277	cytoplasmic membrane-bounded vesicle
30117	0.0028912	0.01277	membrane coat
30120	0.0028912	0.01277	vesicle coat
31410	0.0028912	0.01277	cytoplasmic vesicle
30135	0.0028912	0.01277	coated vesicle
30659	0.0028912	0.01277	cytoplasmic vesicle membrane
30662	0.0028912	0.01277	coated vesicle membrane
12506	0.0028912	0.01277	vesicle membrane
31982	0.0028912	0.01277	vesicle
31988	0.0028912	0.01277	membrane-bounded vesicle
139	0.0039641	0.016162	Golgi membrane
44431	0.0039641	0.016162	Golgi apparatus part
5794	0.0054145	0.018209	Golgi apparatus
12505	0.0057173	0.018209	endomembrane system
30126	0.0058407	0.018209	COPI vesicle coat
30130	0.0058407	0.018209	clathrin coat of trans-Golgi network vesicle
30137	0.0058407	0.018209	COPI-coated vesicle
30140	0.0058407	0.018209	trans-Golgi network transport vesicle
30663	0.0058407	0.018209	COPI coated vesicle membrane
12510	0.0058407	0.018209	trans-Golgi network transport vesicle membrane
44425	0.011245	0.034057	membrane part
30118	0.029187	0.079329	clathrin coat
30125	0.029187	0.079329	clathrin vesicle coat
30136	0.029187	0.079329	clathrin-coated vesicle
30665	0.029187	0.079329	clathrin coated vesicle membrane
9332	0.031606	0.079766	glutamate-tRNA ligase complex
30133	0.031606	0.079766	transport vesicle
30658	0.031606	0.079766	transport vesicle membrane
Time point - 1 hr
GO-ID	p-value	FDR corr p-value	Description
X	X	X	X	* No GO processes detected.
Time point - 6 hr
GO-ID	p-value	FDR corr p-value	Description
44430	0.0018025	0.06994	cytoskeletal part
16459	0.0018594	0.06994	myosin complex
16020	0.0026163	0.06994	membrane
44425	0.0037092	0.06994	membrane part
5856	0.0040126	0.06994	cytoskeleton
44459	0.0045755	0.06994	plasma membrane part
5886	0.0045755	0.06994	plasma membrane
5524	3.4261e-11	1.0158e-08	ATP binding
32559	3.4261e-11	1.0158e-08	adenyl ribonucleotide binding
30554	8.8697e-11	1.052e-08	adenyl nucleotide binding
1882	8.8697e-11	1.052e-08	nucleoside binding
1883	8.8697e-11	1.052e-08	purine nucleoside binding
166	3.3368e-10	3.2979e-08	nucleotide binding
32553	1.0565e-09	7.8312e-08	ribonucleotide binding
32555	1.0565e-09	7.8312e-08	purine ribonucleotide binding
17076	2.3366e-09	1.5396e-07	purine nucleotide binding
17111	1.3039e-08	7.7322e-07	nucleoside-triphosphatase activity
16817	1.7492e-08	9.43e-07	hydrolase activity, acting on acid anhydrides
16462	5.7462e-08	2.6211e-06	pyrophosphatase activity
16818	5.7462e-08	2.6211e-06	hydrolase activity, acting on acid anhydrides, in phosphorus-containing anhydrides
42623	6.4299e-05	0.0026389	ATPase activity, coupled
16887	6.6751e-05	0.0026389	ATPase activity
35251	0.00026869	0.0093725	UDP-glucosyltransferase activity
46527	0.00026869	0.0093725	glucosyltransferase activity
8194	0.0005223	0.017207	UDP-glycosyltransferase activity
5488	0.00060096	0.018756	binding
3774	0.00068058	0.019799	motor activity
16820	0.00070113	0.019799	hydrolase activity, acting on acid anhydrides, catalyzing transmembrane movement of substances
4747	0.00093993	0.025335	ribokinase activity
16787	0.00098714	0.025451	hydrolase activity
16986	0.0011706	0.026136	transcription initiation factor activity
16987	0.0011706	0.026136	sigma factor activity
70035	0.00119	0.026136	purine NTP-dependent helicase activity
8026	0.00119	0.026136	ATP-dependent helicase activity
22804	0.0019514	0.041328	active transmembrane transporter activity
4252	0.0022056	0.045101	serine-type endopeptidase activity
43492	0.002878	0.055053	ATPase activity, coupled to movement of substances
42626	0.002878	0.055053	ATPase activity, coupled to transmembrane movement of substances
5375	0.0034844	0.058177	copper ion transmembrane transporter activity
43682	0.0034844	0.058177	copper-transporting ATPase activity
46915	0.0034844	0.058177	transition metal ion transmembrane transporter activity
4008	0.0034844	0.058177	copper-exporting ATPase activity
16758	0.0035318	0.058177	transferase activity, transferring hexosyl groups
15399	0.0047327	0.073187	primary active transmembrane transporter activity
15405	0.0047327	0.073187	P-P-bond-hydrolysis-driven transmembrane transporter activity
42625	0.0048133	0.073187	ATPase activity, coupled to transmembrane movement of ions
4386	0.0060266	0.089344	helicase activity
Time point - 12 hr
GO-ID	p-value	FDR corr p-value	Description
15979	2.2177e-07	0.00010445	photosynthesis
33014	1.969e-05	0.0030914	tetrapyrrole biosynthetic process
6779	1.969e-05	0.0030914	porphyrin biosynthetic process
19684	4.1245e-05	0.0034984	photosynthesis, light reaction
9765	4.1245e-05	0.0034984	photosynthesis, light harvesting
33013	5.1994e-05	0.0034984	tetrapyrrole metabolic process
6778	5.1994e-05	0.0034984	porphyrin metabolic process
7018	0.00036292	0.020489	microtubule-based movement
8299	0.00043502	0.020489	isoprenoid biosynthetic process
6720	0.00043502	0.020489	isoprenoid metabolic process
6091	0.0011047	0.045538	generation of precursor metabolites and energy
7017	0.0011602	0.045538	microtubule-based process
22610	0.0021032	0.070759	biological adhesion
7155	0.0021032	0.070759	cell adhesion
5875	0.00017565	0.011177	microtubule associated complex
16020	0.00017602	0.011177	membrane
9521	0.00085885	0.016996	photosystem
34357	0.00085885	0.016996	photosynthetic membrane
9579	0.00085885	0.016996	thylakoid
44436	0.00085885	0.016996	thylakoid part
15630	0.00093679	0.016996	microtubule cytoskeleton
44430	0.0019049	0.030241	cytoskeletal part
5856	0.0046588	0.06574	cytoskeleton
17111	3.213e-07	0.00013132	nucleoside-triphosphatase activity
16817	5.2464e-07	0.00013132	hydrolase activity, acting on acid anhydrides
16462	8.0937e-07	0.00013132	pyrophosphatase activity
16818	8.0937e-07	0.00013132	hydrolase activity, acting on acid anhydrides, in phosphorus-containing anhydrides
3824	4.153e-06	0.00053906	catalytic activity
3777	6.604e-05	0.0071434	microtubule motor activity
166	8.5749e-05	0.0079502	nucleotide binding
3774	0.00015076	0.01223	motor activity
8194	0.00019669	0.014183	UDP-glycosyltransferase activity
30554	0.0003899	0.021087	adenyl nucleotide binding
1882	0.0003899	0.021087	nucleoside binding
1883	0.0003899	0.021087	purine nucleoside binding
5524	0.000468	0.021695	ATP binding
32559	0.000468	0.021695	adenyl ribonucleotide binding
16877	0.00064503	0.027908	ligase activity, forming carbon-sulfur bonds
4312	0.00090387	0.036663	fatty acid synthase activity
17076	0.0010269	0.037412	purine nucleotide binding
32553	0.0012328	0.037412	ribonucleotide binding
32555	0.0012328	0.037412	purine ribonucleotide binding
16874	0.0012598	0.037412	ligase activity
4386	0.0012688	0.037412	helicase activity
16744	0.0013351	0.037412	transferase activity, transferring aldehyde or ketonic groups
4853	0.0013351	0.037412	uroporphyrinogen decarboxylase activity
16884	0.0013835	0.037412	carbon-nitrogen ligase activity, with glutamine as amido-N-donor
70035	0.001677	0.04186	purine NTP-dependent helicase activity
8026	0.001677	0.04186	ATP-dependent helicase activity
16758	0.0021585	0.051885	transferase activity, transferring hexosyl groups
35250	0.0025174	0.05835	UDP-galactosyltransferase activity
16787	0.0032331	0.072354	hydrolase activity
35251	0.0036614	0.076654	UDP-glucosyltransferase activity
46527	0.0036614	0.076654	glucosyltransferase activity
15645	0.0042001	0.082602	fatty acid ligase activity
4467	0.0042001	0.082602	long-chain fatty acid-CoA ligase activity
4040	0.0049006	0.093544	amidase activity
Time point - 21 hr
GO-ID	p-value	FDR corr p-value	Description
15979	7.3002e-07	0.00064993	photosynthesis
44430	1.0542e-06	0.00064993	cytoskeletal part
3774	2.8116e-06	0.0011556	motor activity
5856	4.8411e-06	0.0014923	cytoskeleton
7018	7.2697e-06	0.0017927	microtubule-based movement
7017	3.5034e-05	0.0053271	microtubule-based process
33014	3.5229e-05	0.0053271	tetrapyrrole biosynthetic process
6779	3.5229e-05	0.0053271	porphyrin biosynthetic process
15630	3.8884e-05	0.0053271	microtubule cytoskeleton
16874	4.5522e-05	0.0056129	ligase activity
5875	8.0218e-05	0.0074956	microtubule associated complex
8194	8.4698e-05	0.0074956	UDP-glycosyltransferase activity
33013	9.1589e-05	0.0074956	tetrapyrrole metabolic process
6778	9.1589e-05	0.0074956	porphyrin metabolic process
19684	9.7267e-05	0.0074956	photosynthesis, light reaction
9765	9.7267e-05	0.0074956	photosynthesis, light harvesting
3777	0.00018057	0.013097	microtubule motor activity
51188	0.00024919	0.017069	cofactor biosynthetic process
166	0.00032654	0.020402	nucleotide binding
16877	0.00033093	0.020402	ligase activity, forming carbon-sulfur bonds
16758	0.00038593	0.02266	transferase activity, transferring hexosyl groups
17111	0.00053943	0.027767	nucleoside-triphosphatase activity
5524	0.00054047	0.027767	ATP binding
32559	0.00054047	0.027767	adenyl ribonucleotide binding
30554	0.00074768	0.034144	adenyl nucleotide binding
1882	0.00074768	0.034144	nucleoside binding
1883	0.00074768	0.034144	purine nucleoside binding
16817	0.00083883	0.036938	hydrolase activity, acting on acid anhydrides
9521	0.0010917	0.040089	photosystem
9579	0.0010917	0.040089	thylakoid
44436	0.0010917	0.040089	thylakoid part
34357	0.0010917	0.040089	photosynthetic membrane
16462	0.0011077	0.040089	pyrophosphatase activity
16818	0.0011077	0.040089	hydrolase activity, acting on acid anhydrides, in phosphorus-containing anhydrides
16757	0.001158	0.040089	transferase activity, transferring glycosyl groups
35251	0.001203	0.040089	UDP-glucosyltransferase activity
46527	0.001203	0.040089	glucosyltransferase activity
32553	0.001304	0.041227	ribonucleotide binding
32555	0.001304	0.041227	purine ribonucleotide binding
6091	0.0014677	0.045241	generation of precursor metabolites and energy
17076	0.0017165	0.05	purine nucleotide binding
8378	0.0017718	0.05	galactosyltransferase activity
4312	0.0017718	0.05	fatty acid synthase activity
16744	0.0019465	0.05	transferase activity, transferring aldehyde or ketonic groups
4747	0.0019465	0.05	ribokinase activity
6825	0.0019465	0.05	copper ion transport
4853	0.0019465	0.05	uroporphyrinogen decarboxylase activity
6014	0.0019465	0.05	D-ribose metabolic process
8299	0.0030679	0.075655	isoprenoid biosynthetic process
6720	0.0030679	0.075655	isoprenoid metabolic process

## Sheet: Fold_Change≥1.3
** GO terms enriched in gene sets having ≥1.3 fold change compared to uninfected control.
Time point - 5 min
GO-ID	p-value	FDR corr p-value	Description
51188	8.0998e-05	0.086668	cofactor biosynthetic process
Time point - 30 min
GO-ID	p-value	FDR corr p-value	Description
6396	2.1263e-07	0.00027216	RNA processing
16741	5.7486e-07	0.00036791	transferase activity, transferring one-carbon groups
8168	9.8058e-07	0.00041838	methyltransferase activity
8757	2.7861e-06	0.00089154	S-adenosylmethionine-dependent methyltransferase activity
8173	4.3351e-06	0.0011098	RNA methyltransferase activity
16278	7.9084e-05	0.014461	lysine N-methyltransferase activity
16279	7.9084e-05	0.014461	protein-lysine N-methyltransferase activity
19866	0.00012541	0.017225	organelle inner membrane
5743	0.00012541	0.017225	mitochondrial inner membrane
30529	0.00013777	0.017225	ribonucleoprotein complex
9108	0.00017399	0.017225	coenzyme biosynthetic process
31966	0.00017399	0.017225	mitochondrial membrane
5732	0.00017494	0.017225	small nucleolar ribonucleoprotein complex
8425	0.00022167	0.017893	2-polyprenyl-6-methoxy-1,4-benzoquinone methyltransferase activity
30580	0.00022167	0.017893	quinone cofactor methyltransferase activity
10467	0.00023711	0.017893	gene expression
5740	0.00023764	0.017893	mitochondrial envelope
5739	0.00029219	0.020778	mitochondrion
8276	0.00033388	0.022493	protein methyltransferase activity
16300	0.00041955	0.026851	tRNA (uracil) methyltransferase activity
9008	0.00046084	0.02809	DNA-methyltransferase activity
8169	0.00064284	0.030369	C-methyltransferase activity
8172	0.00064284	0.030369	S-methyltransferase activity
44429	0.00072221	0.030369	mitochondrial part
8175	0.00087957	0.030369	tRNA methyltransferase activity
16433	0.0008877	0.030369	rRNA (adenine) methyltransferase activity
16434	0.0008877	0.030369	rRNA (cytosine) methyltransferase activity
16436	0.0008877	0.030369	rRNA (uridine) methyltransferase activity
179	0.0008877	0.030369	rRNA (adenine-N6,N6-)-dimethyltransferase activity
8649	0.0008877	0.030369	rRNA methyltransferase activity
8650	0.0008877	0.030369	rRNA (uridine-2'-O-)-methyltransferase activity
51995	0.0008877	0.030369	Se-methyltransferase activity
9383	0.0008877	0.030369	rRNA (cytosine-C5-)-methyltransferase activity
16205	0.0008877	0.030369	selenocysteine methyltransferase activity
16273	0.0008877	0.030369	arginine N-methyltransferase activity
16274	0.0008877	0.030369	protein-arginine N-methyltransferase activity
8174	0.0008877	0.030369	mRNA methyltransferase activity
6725	0.00090158	0.030369	cellular aromatic compound metabolic process
8170	0.0010022	0.032892	N-methyltransferase activity
3723	0.0011106	0.03554	RNA binding
16070	0.0011911	0.037186	RNA metabolic process
3880	0.0012429	0.03788	protein C-terminal carboxyl O-methyltransferase activity
6397	0.0017027	0.050685	mRNA processing
31967	0.0018385	0.053482	organelle envelope
51188	0.0025607	0.072839	cofactor biosynthetic process
10340	0.0030178	0.078834	carboxyl-O-methyltransferase activity
4437	0.0030178	0.078834	inositol or phosphatidylinositol phosphatase activity
51998	0.0030178	0.078834	protein carboxyl O-methyltransferase activity
16071	0.0030178	0.078834	mRNA metabolic process
31090	0.0035648	0.09126	organelle membrane
8934	0.0037448	0.093986	inositol-1(or 4)-monophosphatase activity
31975	0.0038533	0.09485	envelope
Time point - 1 hr
GO-ID	p-value	FDR corr p-value	Description
X	X	X	X	* No significant GO processes was found to be enriched.
Time point - 6 hr
GO-ID	p-value	FDR corr p-value	Description
10467	1.4713e-34	2.0819e-31	gene expression
30529	2.5322e-33	1.7915e-30	ribonucleoprotein complex
3735	2.0602e-24	7.2879e-22	structural constituent of ribosome
5840	2.0602e-24	7.2879e-22	ribosome
44444	1.3911e-21	3.9368e-19	cytoplasmic part
6412	1.5082e-19	3.5515e-17	translation
5737	1.7569e-19	3.5515e-17	cytoplasm
5198	4.372e-17	7.733e-15	structural molecule activity
9059	1.0912e-16	1.7156e-14	macromolecule biosynthetic process
34645	1.4207e-16	2.0103e-14	cellular macromolecule biosynthetic process
6396	4.0674e-14	5.2322e-12	RNA processing
43226	1.8796e-10	2.0459e-08	organelle
43229	1.8796e-10	2.0459e-08	intracellular organelle
16070	7.2842e-10	7.3623e-08	RNA metabolic process
5732	9.2706e-09	8.7453e-07	small nucleolar ribonucleoprotein complex
34470	1.1472e-08	1.0146e-06	ncRNA processing
44260	2.0202e-08	1.6815e-06	cellular macromolecule metabolic process
44249	9.1647e-08	7.2045e-06	cellular biosynthetic process
43228	2.6521e-07	1.8763e-05	non-membrane-bounded organelle
43232	2.6521e-07	1.8763e-05	intracellular non-membrane-bounded organelle
9058	3.8675e-07	2.5123e-05	biosynthetic process
8173	3.906e-07	2.5123e-05	RNA methyltransferase activity
16071	5.4911e-07	3.3782e-05	mRNA metabolic process
8175	1.0084e-06	5.9453e-05	tRNA methyltransferase activity
6397	1.293e-06	7.3186e-05	mRNA processing
16423	3.0482e-06	0.00016473	tRNA (guanine) methyltransferase activity
6139	3.1432e-06	0.00016473	nucleobase, nucleoside, nucleotide and nucleic acid metabolic process
90304	3.4104e-06	0.00017235	nucleic acid metabolic process
6364	3.6612e-06	0.00017269	rRNA processing
16072	3.6612e-06	0.00017269	rRNA metabolic process
22613	3.9597e-06	0.00017436	ribonucleoprotein complex biogenesis
42254	3.9597e-06	0.00017436	ribosome biogenesis
43170	4.0662e-06	0.00017436	macromolecule metabolic process
5622	5.128e-06	0.00021341	intracellular
3676	5.8616e-06	0.00023698	nucleic acid binding
16278	1.7016e-05	0.00065076	lysine N-methyltransferase activity
16279	1.7016e-05	0.00065076	protein-lysine N-methyltransferase activity
8276	1.9072e-05	0.00071018	protein methyltransferase activity
44424	2.0434e-05	0.00074138	intracellular part
3723	2.4621e-05	0.00087098	RNA binding
8757	6.0096e-05	0.002074	S-adenosylmethionine-dependent methyltransferase activity
16741	0.00010533	0.0035485	transferase activity, transferring one-carbon groups
4540	0.00013511	0.0038488	ribonuclease activity
8168	0.00015112	0.0038488	methyltransferase activity
16433	0.00015573	0.0038488	rRNA (adenine) methyltransferase activity
16434	0.00015573	0.0038488	rRNA (cytosine) methyltransferase activity
16436	0.00015573	0.0038488	rRNA (uridine) methyltransferase activity
179	0.00015573	0.0038488	rRNA (adenine-N6,N6-)-dimethyltransferase activity
8649	0.00015573	0.0038488	rRNA methyltransferase activity
8650	0.00015573	0.0038488	rRNA (uridine-2'-O-)-methyltransferase activity
51995	0.00015573	0.0038488	Se-methyltransferase activity
9383	0.00015573	0.0038488	rRNA (cytosine-C5-)-methyltransferase activity
16205	0.00015573	0.0038488	selenocysteine methyltransferase activity
8033	0.00015573	0.0038488	tRNA processing
16273	0.00015573	0.0038488	arginine N-methyltransferase activity
16274	0.00015573	0.0038488	protein-arginine N-methyltransferase activity
8174	0.00015573	0.0038488	mRNA methyltransferase activity
10340	0.00016048	0.0038488	carboxyl-O-methyltransferase activity
51998	0.00016048	0.0038488	protein carboxyl O-methyltransferase activity
8425	0.00024451	0.0055804	2-polyprenyl-6-methoxy-1,4-benzoquinone methyltransferase activity
3880	0.00024451	0.0055804	protein C-terminal carboxyl O-methyltransferase activity
30580	0.00024451	0.0055804	quinone cofactor methyltransferase activity
34641	0.00027894	0.0062652	cellular nitrogen compound metabolic process
8170	0.00028486	0.0062981	N-methyltransferase activity
44432	0.00036838	0.0078977	endoplasmic reticulum part
71212	0.00036838	0.0078977	subsynaptic reticulum
6807	0.00043359	0.0091571	nitrogen compound metabolic process
8135	0.00050923	0.010597	translation factor activity, nucleic acid binding
44237	0.0005212	0.010688	cellular metabolic process
16681	0.00054499	0.010818	oxidoreductase activity, acting on diphenols and related substances as donors, cytochrome as acceptor
8121	0.00054499	0.010818	ubiquinol-cytochrome-c reductase activity
9008	0.00055046	0.010818	DNA-methyltransferase activity
5739	0.00067672	0.013117	mitochondrion
43227	0.00071335	0.013459	membrane-bounded organelle
43231	0.00071335	0.013459	intracellular membrane-bounded organelle
8169	0.00079421	0.014595	C-methyltransferase activity
8172	0.00079421	0.014595	S-methyltransferase activity
34660	0.00095146	0.017261	ncRNA metabolic process
16679	0.0013016	0.022894	oxidoreductase activity, acting on diphenols and related substances as donors
8171	0.0013055	0.022894	O-methyltransferase activity
33279	0.0013106	0.022894	ribosomal subunit
44267	0.0015357	0.026501	cellular protein metabolic process
6298	0.0019099	0.032173	mismatch repair
45333	0.0019099	0.032173	cellular respiration
3743	0.0019926	0.032786	translation initiation factor activity
16300	0.0019926	0.032786	tRNA (uracil) methyltransferase activity
34062	0.0023752	0.038192	RNA polymerase activity
3899	0.0023752	0.038192	DNA-directed RNA polymerase activity
5783	0.0024875	0.039548	endoplasmic reticulum
4521	0.002624	0.040802	endoribonuclease activity
15935	0.002624	0.040802	small ribosomal subunit
31090	0.0028014	0.043086	organelle membrane
6413	0.00315	0.047717	translational initiation
15980	0.0031699	0.047717	energy derivation by oxidation of organic compounds
32991	0.0036388	0.054199	macromolecular complex
3684	0.004704	0.069335	damaged DNA binding
44429	0.0047699	0.069582	mitochondrial part
42175	0.0049593	0.070883	nuclear membrane-endoplasmic reticulum network
5789	0.0049593	0.070883	endoplasmic reticulum membrane
Time point - 12 hr
GO-ID	p-value	FDR corr p-value	Description
30529	2.0314e-36	3.6341e-33	ribonucleoprotein complex
10467	3.3939e-34	3.0359e-31	gene expression
5840	2.9651e-29	1.3261e-26	ribosome
3735	2.9651e-29	1.3261e-26	structural constituent of ribosome
6412	3.5575e-28	1.2729e-25	translation
34645	1.0549e-24	3.1452e-22	cellular macromolecule biosynthetic process
9059	1.3949e-24	3.5651e-22	macromolecule biosynthetic process
44444	1.4469e-23	3.2356e-21	cytoplasmic part
5737	2.2319e-22	4.4366e-20	cytoplasm
5198	2.5108e-18	4.4918e-16	structural molecule activity
44260	1.3019e-11	2.1174e-09	cellular macromolecule metabolic process
44249	1.2575e-09	1.8748e-07	cellular biosynthetic process
43170	1.5963e-09	2.1968e-07	macromolecule metabolic process
9058	1.7707e-09	2.2628e-07	biosynthetic process
44267	1.503e-07	1.7926e-05	cellular protein metabolic process
43226	3.0738e-07	3.2347e-05	organelle
43229	3.0738e-07	3.2347e-05	intracellular organelle
5732	4.4709e-07	4.4436e-05	small nucleolar ribonucleoprotein complex
8135	8.2666e-07	7.7837e-05	translation factor activity, nucleic acid binding
6396	1.5176e-06	0.00013575	RNA processing
33279	1.8816e-06	0.00016029	ribosomal subunit
44238	2.3928e-06	0.00019458	primary metabolic process
44237	2.6116e-06	0.00020314	cellular metabolic process
34470	4.1616e-06	0.00029817	ncRNA processing
3676	4.1667e-06	0.00029817	nucleic acid binding
42254	6.0703e-06	0.00040222	ribosome biogenesis
22613	6.0703e-06	0.00040222	ribonucleoprotein complex biogenesis
19538	7.2117e-06	0.00046078	protein metabolic process
16070	8.04e-06	0.00049598	RNA metabolic process
6139	8.7191e-06	0.00051995	nucleobase, nucleoside, nucleotide and nucleic acid metabolic process
16071	9.1464e-06	0.00052784	mRNA metabolic process
6413	1.6652e-05	0.00093096	translational initiation
8152	1.7723e-05	0.0009608	metabolic process
3743	2.8319e-05	0.0014142	translation initiation factor activity
43228	2.8458e-05	0.0014142	non-membrane-bounded organelle
43232	2.8458e-05	0.0014142	intracellular non-membrane-bounded organelle
15935	2.9281e-05	0.0014158	small ribosomal subunit
4298	7.2986e-05	0.003348	threonine-type endopeptidase activity
70003	7.2986e-05	0.003348	threonine-type peptidase activity
6397	7.8078e-05	0.003492	mRNA processing
90304	9.0121e-05	0.0039323	nucleic acid metabolic process
8175	9.3237e-05	0.0039715	tRNA methyltransferase activity
8173	0.00011732	0.0048809	RNA methyltransferase activity
6364	0.00012375	0.0049198	rRNA processing
16072	0.00012375	0.0049198	rRNA metabolic process
6414	0.00012896	0.0050153	translational elongation
16278	0.00014302	0.0053305	lysine N-methyltransferase activity
16279	0.00014302	0.0053305	protein-lysine N-methyltransferase activity
8425	0.00021937	0.0078492	2-polyprenyl-6-methoxy-1,4-benzoquinone methyltransferase activity
30580	0.00021937	0.0078492	quinone cofactor methyltransferase activity
44424	0.00024362	0.0085457	intracellular part
3746	0.00026115	0.0089846	translation elongation factor activity
8276	0.00026989	0.0091102	protein methyltransferase activity
5622	0.0003921	0.01299	intracellular
34641	0.00046971	0.015278	cellular nitrogen compound metabolic process
47429	0.00053771	0.015289	nucleoside-triphosphate diphosphatase activity
34660	0.00057231	0.015289	ncRNA metabolic process
16423	0.00059824	0.015289	tRNA (guanine) methyltransferase activity
16433	0.00059824	0.015289	rRNA (adenine) methyltransferase activity
16434	0.00059824	0.015289	rRNA (cytosine) methyltransferase activity
16436	0.00059824	0.015289	rRNA (uridine) methyltransferase activity
179	0.00059824	0.015289	rRNA (adenine-N6,N6-)-dimethyltransferase activity
8649	0.00059824	0.015289	rRNA methyltransferase activity
8650	0.00059824	0.015289	rRNA (uridine-2'-O-)-methyltransferase activity
9383	0.00059824	0.015289	rRNA (cytosine-C5-)-methyltransferase activity
51995	0.00059824	0.015289	Se-methyltransferase activity
16205	0.00059824	0.015289	selenocysteine methyltransferase activity
16273	0.00059824	0.015289	arginine N-methyltransferase activity
16274	0.00059824	0.015289	protein-arginine N-methyltransferase activity
8174	0.00059824	0.015289	mRNA methyltransferase activity
3723	0.00090069	0.022695	RNA binding
51341	0.0010116	0.024398	regulation of oxidoreductase activity
3880	0.0010116	0.024398	protein C-terminal carboxyl O-methyltransferase activity
8171	0.0010311	0.024398	O-methyltransferase activity
10340	0.0010501	0.024398	carboxyl-O-methyltransferase activity
51998	0.0010501	0.024398	protein carboxyl O-methyltransferase activity
8169	0.0010501	0.024398	C-methyltransferase activity
6807	0.0012347	0.028319	nitrogen compound metabolic process
8170	0.0018879	0.042753	N-methyltransferase activity
4551	0.0023362	0.051599	nucleotide diphosphatase activity
8796	0.0023362	0.051599	bis(5'-nucleosyl)-tetraphosphatase activity
9987	0.0025147	0.054475	cellular process
9008	0.0025476	0.054475	DNA-methyltransferase activity
8033	0.0025578	0.054475	tRNA processing
44248	0.003324	0.068793	cellular catabolic process
8758	0.0034992	0.068793	UDP-2,3-diacylglucosamine hydrolase activity
8828	0.0034992	0.068793	dATP pyrophosphohydrolase activity
4787	0.0034992	0.068793	thiamin-pyrophosphatase activity
810	0.0034992	0.068793	diacylglycerol pyrophosphate phosphatase activity
19176	0.0034992	0.068793	dihydroneopterin monophosphate phosphatase activity
19177	0.0034992	0.068793	dihydroneopterin triphosphate pyrophosphohydrolase activity
8172	0.0038312	0.0745	S-methyltransferase activity
16300	0.0040098	0.077135	tRNA (uracil) methyltransferase activity
46496	0.0041579	0.079133	nicotinamide nucleotide metabolic process
Time point - 21 hr
GO-ID	p-value	FDR corr p-value	Description
30529	2.0314e-36	3.6341e-33	ribonucleoprotein complex
10467	3.3939e-34	3.0359e-31	gene expression
5840	2.9651e-29	1.3261e-26	ribosome
3735	2.9651e-29	1.3261e-26	structural constituent of ribosome
6412	3.5575e-28	1.2729e-25	translation
34645	1.0549e-24	3.1452e-22	cellular macromolecule biosynthetic process
9059	1.3949e-24	3.5651e-22	macromolecule biosynthetic process
44444	1.4469e-23	3.2356e-21	cytoplasmic part
5737	2.2319e-22	4.4366e-20	cytoplasm
5198	2.5108e-18	4.4918e-16	structural molecule activity
44260	1.3019e-11	2.1174e-09	cellular macromolecule metabolic process
44249	1.2575e-09	1.8748e-07	cellular biosynthetic process
43170	1.5963e-09	2.1968e-07	macromolecule metabolic process
9058	1.7707e-09	2.2628e-07	biosynthetic process
44267	1.503e-07	1.7926e-05	cellular protein metabolic process
43226	3.0738e-07	3.2347e-05	organelle
43229	3.0738e-07	3.2347e-05	intracellular organelle
5732	4.4709e-07	4.4436e-05	small nucleolar ribonucleoprotein complex
8135	8.2666e-07	7.7837e-05	translation factor activity, nucleic acid binding
6396	1.5176e-06	0.00013575	RNA processing
33279	1.8816e-06	0.00016029	ribosomal subunit
44238	2.3928e-06	0.00019458	primary metabolic process
44237	2.6116e-06	0.00020314	cellular metabolic process
34470	4.1616e-06	0.00029817	ncRNA processing
3676	4.1667e-06	0.00029817	nucleic acid binding
42254	6.0703e-06	0.00040222	ribosome biogenesis
22613	6.0703e-06	0.00040222	ribonucleoprotein complex biogenesis
19538	7.2117e-06	0.00046078	protein metabolic process
16070	8.04e-06	0.00049598	RNA metabolic process
6139	8.7191e-06	0.00051995	nucleobase, nucleoside, nucleotide and nucleic acid metabolic process
16071	9.1464e-06	0.00052784	mRNA metabolic process
6413	1.6652e-05	0.00093096	translational initiation
8152	1.7723e-05	0.0009608	metabolic process
3743	2.8319e-05	0.0014142	translation initiation factor activity
43228	2.8458e-05	0.0014142	non-membrane-bounded organelle
43232	2.8458e-05	0.0014142	intracellular non-membrane-bounded organelle
15935	2.9281e-05	0.0014158	small ribosomal subunit
4298	7.2986e-05	0.003348	threonine-type endopeptidase activity
70003	7.2986e-05	0.003348	threonine-type peptidase activity
6397	7.8078e-05	0.003492	mRNA processing
90304	9.0121e-05	0.0039323	nucleic acid metabolic process
8175	9.3237e-05	0.0039715	tRNA methyltransferase activity
8173	0.00011732	0.0048809	RNA methyltransferase activity
6364	0.00012375	0.0049198	rRNA processing
16072	0.00012375	0.0049198	rRNA metabolic process
6414	0.00012896	0.0050153	translational elongation
16278	0.00014302	0.0053305	lysine N-methyltransferase activity
16279	0.00014302	0.0053305	protein-lysine N-methyltransferase activity
8425	0.00021937	0.0078492	2-polyprenyl-6-methoxy-1,4-benzoquinone methyltransferase activity
30580	0.00021937	0.0078492	quinone cofactor methyltransferase activity
44424	0.00024362	0.0085457	intracellular part
3746	0.00026115	0.0089846	translation elongation factor activity
8276	0.00026989	0.0091102	protein methyltransferase activity
5622	0.0003921	0.01299	intracellular
34641	0.00046971	0.015278	cellular nitrogen compound metabolic process
47429	0.00053771	0.015289	nucleoside-triphosphate diphosphatase activity
34660	0.00057231	0.015289	ncRNA metabolic process
16423	0.00059824	0.015289	tRNA (guanine) methyltransferase activity
16433	0.00059824	0.015289	rRNA (adenine) methyltransferase activity
16434	0.00059824	0.015289	rRNA (cytosine) methyltransferase activity
16436	0.00059824	0.015289	rRNA (uridine) methyltransferase activity
179	0.00059824	0.015289	rRNA (adenine-N6,N6-)-dimethyltransferase activity
8649	0.00059824	0.015289	rRNA methyltransferase activity
8650	0.00059824	0.015289	rRNA (uridine-2'-O-)-methyltransferase activity
9383	0.00059824	0.015289	rRNA (cytosine-C5-)-methyltransferase activity
51995	0.00059824	0.015289	Se-methyltransferase activity
16205	0.00059824	0.015289	selenocysteine methyltransferase activity
16273	0.00059824	0.015289	arginine N-methyltransferase activity
16274	0.00059824	0.015289	protein-arginine N-methyltransferase activity
8174	0.00059824	0.015289	mRNA methyltransferase activity
3723	0.00090069	0.022695	RNA binding
51341	0.0010116	0.024398	regulation of oxidoreductase activity
3880	0.0010116	0.024398	protein C-terminal carboxyl O-methyltransferase activity
8171	0.0010311	0.024398	O-methyltransferase activity
10340	0.0010501	0.024398	carboxyl-O-methyltransferase activity
51998	0.0010501	0.024398	protein carboxyl O-methyltransferase activity
8169	0.0010501	0.024398	C-methyltransferase activity
6807	0.0012347	0.028319	nitrogen compound metabolic process
8170	0.0018879	0.042753	N-methyltransferase activity
4551	0.0023362	0.051599	nucleotide diphosphatase activity
8796	0.0023362	0.051599	bis(5'-nucleosyl)-tetraphosphatase activity
9987	0.0025147	0.054475	cellular process
9008	0.0025476	0.054475	DNA-methyltransferase activity
8033	0.0025578	0.054475	tRNA processing
44248	0.003324	0.068793	cellular catabolic process
8758	0.0034992	0.068793	UDP-2,3-diacylglucosamine hydrolase activity
8828	0.0034992	0.068793	dATP pyrophosphohydrolase activity
4787	0.0034992	0.068793	thiamin-pyrophosphatase activity
810	0.0034992	0.068793	diacylglycerol pyrophosphate phosphatase activity
19176	0.0034992	0.068793	dihydroneopterin monophosphate phosphatase activity
19177	0.0034992	0.068793	dihydroneopterin triphosphate pyrophosphohydrolase activity
8172	0.0038312	0.0745	S-methyltransferase activity
16300	0.0040098	0.077135	tRNA (uracil) methyltransferase activity
46496	0.0041579	0.079133	nicotinamide nucleotide metabolic process

## Sheet: Fold_Change≤-1.3
** GO terms enriched in gene sets having ≤-1.3 fold change compared to uninfected control.
Time point - 5 min
GO-ID	p-value	FDR corr p-value	Description
5524	2.9068e-07	0.00016991	ATP binding
32559	2.9068e-07	0.00016991	adenyl ribonucleotide binding
30554	8.47e-07	0.00019803	adenyl nucleotide binding
1882	8.47e-07	0.00019803	nucleoside binding
1883	8.47e-07	0.00019803	purine nucleoside binding
32553	1.7108e-06	0.0002857	ribonucleotide binding
32555	1.7108e-06	0.0002857	purine ribonucleotide binding
17076	4.3598e-06	0.00062103	purine nucleotide binding
166	4.7813e-06	0.00062103	nucleotide binding
17111	2.0839e-05	0.0024361	nucleoside-triphosphatase activity
16462	2.8067e-05	0.0027341	pyrophosphatase activity
16818	2.8067e-05	0.0027341	hydrolase activity, acting on acid anhydrides, in phosphorus-containing anhydrides
16817	3.1449e-05	0.002828	hydrolase activity, acting on acid anhydrides
22804	3.6815e-05	0.0030741	active transmembrane transporter activity
5200	5.4492e-05	0.0039813	structural constituent of cytoskeleton
5884	5.4492e-05	0.0039813	actin filament
16717	6.176e-05	0.0042469	oxidoreductase activity, acting on paired donors, with oxidation of a pair of donors resulting in the reduction of molecular oxygen to two molecules of water
42623	6.983e-05	0.0045351	ATPase activity, coupled
16887	0.00018118	0.011147	ATPase activity
6519	0.00031733	0.018548	cellular amino acid and derivative metabolic process
6636	0.0004376	0.02255	unsaturated fatty acid biosynthetic process
33559	0.0004376	0.02255	unsaturated fatty acid metabolic process
6520	0.00045738	0.02255	cellular amino acid metabolic process
31224	0.00048224	0.02255	intrinsic to membrane
16021	0.00048224	0.02255	integral to membrane
16020	0.00060759	0.025632	membrane
6426	0.00063587	0.025632	glycyl-tRNA aminoacylation
6825	0.00063587	0.025632	copper ion transport
4820	0.00063587	0.025632	glycine-tRNA ligase activity
44425	0.00068623	0.02674	membrane part
3913	0.00070948	0.026754	DNA photolyase activity
15399	0.00087309	0.030929	primary active transmembrane transporter activity
15405	0.00087309	0.030929	P-P-bond-hydrolysis-driven transmembrane transporter activity
44106	0.00092713	0.031877	cellular amine metabolic process
9308	0.0010086	0.033686	amine metabolic process
43492	0.0012207	0.038568	ATPase activity, coupled to movement of substances
42626	0.0012207	0.038568	ATPase activity, coupled to transmembrane movement of substances
15629	0.0014348	0.04414	actin cytoskeleton
16820	0.0015045	0.045089	hydrolase activity, acting on acid anhydrides, catalyzing transmembrane movement of substances
9225	0.0015428	0.045089	nucleotide-sugar metabolic process
15293	0.0016333	0.04546	symporter activity
15294	0.0016333	0.04546	solute:cation symporter activity
41	0.00238	0.056781	transition metal ion transport
43682	0.00238	0.056781	copper-transporting ATPase activity
5375	0.00238	0.056781	copper ion transmembrane transporter activity
5798	0.00238	0.056781	Golgi-associated vesicle
46915	0.00238	0.056781	transition metal ion transmembrane transporter activity
4008	0.00238	0.056781	copper-exporting ATPase activity
30660	0.00238	0.056781	Golgi-associated vesicle membrane
3824	0.0027169	0.063522	catalytic activity
16491	0.0027991	0.06416	oxidoreductase activity
43436	0.0039416	0.086938	oxoacid metabolic process
19752	0.0039416	0.086938	carboxylic acid metabolic process
42180	0.0044031	0.094116	cellular ketone metabolic process
6082	0.0046507	0.094116	organic acid metabolic process
15295	0.0047188	0.094116	solute:hydrogen symporter activity
5351	0.0047188	0.094116	sugar:hydrogen symporter activity
5402	0.0047188	0.094116	cation:sugar symporter activity
51187	0.0048274	0.094116	cofactor catabolic process
16857	0.0048306	0.094116	racemase and epimerase activity, acting on carbohydrates and derivatives
Time point - 30 min
GO-ID	p-value	FDR corr p-value	Description
166	2.3149e-20	2.9816e-17	nucleotide binding
5524	4.2248e-19	1.8139e-16	ATP binding
32559	4.2248e-19	1.8139e-16	adenyl ribonucleotide binding
30554	1.3555e-18	2.5003e-16	adenyl nucleotide binding
1882	1.3555e-18	2.5003e-16	nucleoside binding
1883	1.3555e-18	2.5003e-16	purine nucleoside binding
32553	1.553e-18	2.5003e-16	ribonucleotide binding
32555	1.553e-18	2.5003e-16	purine ribonucleotide binding
17076	4.3548e-18	6.2322e-16	purine nucleotide binding
17111	2.2011e-12	2.835e-10	nucleoside-triphosphatase activity
16817	7.9467e-12	9.3049e-10	hydrolase activity, acting on acid anhydrides
16462	1.3238e-11	1.3116e-09	pyrophosphatase activity
16818	1.3238e-11	1.3116e-09	hydrolase activity, acting on acid anhydrides, in phosphorus-containing anhydrides
42623	5.1877e-08	4.7727e-06	ATPase activity, coupled
43038	1.7215e-06	0.00013043	amino acid activation
43039	1.7215e-06	0.00013043	tRNA aminoacylation
6418	1.7215e-06	0.00013043	tRNA aminoacylation for protein translation
16887	1.9547e-06	0.00013987	ATPase activity
6520	2.2309e-06	0.00015123	cellular amino acid metabolic process
6519	2.7983e-06	0.00018021	cellular amino acid and derivative metabolic process
5488	4.9168e-06	0.00030157	binding
44106	7.3616e-06	0.00043099	cellular amine metabolic process
9308	8.487e-06	0.00047527	amine metabolic process
42625	1.0914e-05	0.00058572	ATPase activity, coupled to transmembrane movement of ions
15399	1.9289e-05	0.00095554	primary active transmembrane transporter activity
15405	1.9289e-05	0.00095554	P-P-bond-hydrolysis-driven transmembrane transporter activity
16875	2.4175e-05	0.0010737	ligase activity, forming carbon-oxygen bonds
16876	2.4175e-05	0.0010737	ligase activity, forming aminoacyl-tRNA and related compounds
4812	2.4175e-05	0.0010737	aminoacyl-tRNA ligase activity
16820	2.9818e-05	0.0012802	hydrolase activity, acting on acid anhydrides, catalyzing transmembrane movement of substances
6399	4.9528e-05	0.002051	tRNA metabolic process
8565	5.0956e-05	0.002051	protein transporter activity
43492	5.4277e-05	0.0020561	ATPase activity, coupled to movement of substances
42626	5.4277e-05	0.0020561	ATPase activity, coupled to transmembrane movement of substances
70035	5.7864e-05	0.0020702	purine NTP-dependent helicase activity
8026	5.7864e-05	0.0020702	ATP-dependent helicase activity
34660	8.879e-05	0.0030909	ncRNA metabolic process
43436	0.00013077	0.0043187	oxoacid metabolic process
19752	0.00013077	0.0043187	carboxylic acid metabolic process
6424	0.00015225	0.0047828	glutamyl-tRNA aminoacylation
4818	0.00015225	0.0047828	glutamate-tRNA ligase activity
42180	0.00015669	0.0048052	cellular ketone metabolic process
6082	0.00017134	0.0051321	organic acid metabolic process
3774	0.00021584	0.0063183	motor activity
5798	0.00023014	0.0064439	Golgi-associated vesicle
30660	0.00023014	0.0064439	Golgi-associated vesicle membrane
44430	0.00033131	0.0090793	cytoskeletal part
9084	0.00045173	0.012121	glutamine family amino acid biosynthetic process
5856	0.00047124	0.012387	cytoskeleton
22890	0.00048473	0.012487	inorganic cation transmembrane transporter activity
5215	0.00054918	0.013742	transporter activity
15662	0.00055481	0.013742	ATPase activity, coupled to transmembrane movement of ions, phosphorylative mechanism
4386	0.00059454	0.014448	helicase activity
15629	0.00090111	0.021493	actin cytoskeleton
15082	0.0009223	0.021599	di-, tri-valent inorganic cation transmembrane transporter activity
35251	0.0011115	0.025116	UDP-glucosyltransferase activity
46527	0.0011115	0.025116	glucosyltransferase activity
9082	0.0011465	0.025461	branched chain family amino acid biosynthetic process
12506	0.0016669	0.030239	vesicle membrane
31410	0.0016669	0.030239	cytoplasmic vesicle
9064	0.0016669	0.030239	glutamine family amino acid metabolic process
31982	0.0016669	0.030239	vesicle
31988	0.0016669	0.030239	membrane-bounded vesicle
48475	0.0016669	0.030239	coated membrane
44433	0.0016669	0.030239	cytoplasmic vesicle part
30117	0.0016669	0.030239	membrane coat
30120	0.0016669	0.030239	vesicle coat
30135	0.0016669	0.030239	coated vesicle
16023	0.0016669	0.030239	cytoplasmic membrane-bounded vesicle
30659	0.0016669	0.030239	cytoplasmic vesicle membrane
30662	0.0016669	0.030239	coated vesicle membrane
6825	0.0018717	0.032578	copper ion transport
4781	0.0018717	0.032578	sulfate adenylyltransferase (ATP) activity
4086	0.0018717	0.032578	carbamoyl-phosphate synthase activity
3824	0.0022967	0.039442	catalytic activity
22804	0.0023633	0.040052	active transmembrane transporter activity
8194	0.0024056	0.040239	UDP-glycosyltransferase activity
44281	0.0024497	0.040452	small molecule metabolic process
6270	0.0027525	0.044877	DNA-dependent DNA replication initiation
16787	0.0029864	0.048081	hydrolase activity
8652	0.0036677	0.058321	cellular amino acid biosynthetic process
7018	0.0038887	0.061081	microtubule-based movement
30286	0.0039378	0.061108	dynein complex
15450	0.0042956	0.065865	P-P-bond-hydrolysis-driven protein transmembrane transporter activity
90304	0.0045597	0.069093	nucleic acid metabolic process
16459	0.0048388	0.071636	myosin complex
4222	0.0048388	0.071636	metalloendopeptidase activity
34637	0.004935	0.07223	cellular carbohydrate biosynthetic process
34641	0.0052573	0.076083	cellular nitrogen compound metabolic process
16773	0.0053854	0.07707	phosphotransferase activity, alcohol group as acceptor
9309	0.005711	0.080832	amine biosynthetic process
6526	0.0059149	0.082808	arginine biosynthetic process
16877	0.0062074	0.084172	ligase activity, forming carbon-sulfur bonds
8320	0.0062587	0.084172	protein transmembrane transporter activity
22884	0.0062587	0.084172	macromolecule transmembrane transporter activity
41	0.0067965	0.084172	transition metal ion transport
6551	0.0067965	0.084172	leucine metabolic process
43682	0.0067965	0.084172	copper-transporting ATPase activity
9098	0.0067965	0.084172	leucine biosynthetic process
9332	0.0067965	0.084172	glutamate-tRNA ligase complex
5375	0.0067965	0.084172	copper ion transmembrane transporter activity
46915	0.0067965	0.084172	transition metal ion transmembrane transporter activity
3987	0.0067965	0.084172	acetate-CoA ligase activity
4008	0.0067965	0.084172	copper-exporting ATPase activity
44249	0.0070369	0.08632	cellular biosynthetic process
51641	0.0073699	0.089551	cellular localization
6261	0.0076897	0.091497	DNA-dependent DNA replication
16772	0.0077165	0.091497	transferase activity, transferring phosphorus-containing groups
8094	0.0079488	0.091497	DNA-dependent ATPase activity
43142	0.0082404	0.091497	single-stranded DNA-dependent ATPase activity
17116	0.0082404	0.091497	single-stranded DNA-dependent ATP-dependent DNA helicase activity
15462	0.0082404	0.091497	protein-transmembrane transporting ATPase activity
15616	0.0082404	0.091497	DNA translocase activity
42624	0.0082404	0.091497	ATPase activity, uncoupled
4004	0.0082404	0.091497	ATP-dependent RNA helicase activity
8186	0.0082404	0.091497	RNA-dependent ATPase activity
22892	0.0085214	0.093808	substrate-specific transporter activity
30118	0.0092732	0.09871	clathrin coat
30125	0.0092732	0.09871	clathrin vesicle coat
30136	0.0092732	0.09871	clathrin-coated vesicle
30665	0.0092732	0.09871	clathrin coated vesicle membrane
Time point - 1 hr
GO-ID	p-value	FDR corr p-value	Description
6825	0.00025849	0.02595	copper ion transport
41	0.00051386	0.02595	transition metal ion transport
43682	0.00051386	0.02595	copper-transporting ATPase activity
5375	0.00051386	0.02595	copper ion transmembrane transporter activity
46915	0.00051386	0.02595	transition metal ion transmembrane transporter activity
4008	0.00051386	0.02595	copper-exporting ATPase activity
51213	0.0017661	0.076084	dioxygenase activity
32559	0.0023673	0.076084	adenyl ribonucleotide binding
5524	0.0023673	0.076084	ATP binding
15662	0.0026658	0.076084	ATPase activity, coupled to transmembrane movement of ions, phosphorylative mechanism
30554	0.0032643	0.076084	adenyl nucleotide binding
1882	0.0032643	0.076084	nucleoside binding
1883	0.0032643	0.076084	purine nucleoside binding
15082	0.0045152	0.097722	di-, tri-valent inorganic cation transmembrane transporter activity
Time point - 6 hr
GO-ID	p-value	FDR corr p-value	Description
166	6.36e-12	3.444e-09	nucleotide binding
5524	1.5098e-11	3.444e-09	ATP binding
32559	1.5098e-11	3.444e-09	adenyl ribonucleotide binding
30554	1.5386e-11	3.444e-09	adenyl nucleotide binding
1882	1.5386e-11	3.444e-09	nucleoside binding
1883	1.5386e-11	3.444e-09	purine nucleoside binding
17076	4.5586e-10	7.1457e-08	purine nucleotide binding
32553	4.7886e-10	7.1457e-08	ribonucleotide binding
32555	4.7886e-10	7.1457e-08	purine ribonucleotide binding
17111	9.6369e-10	1.2942e-07	nucleoside-triphosphatase activity
16817	1.3644e-09	1.6657e-07	hydrolase activity, acting on acid anhydrides
16462	3.7753e-09	3.9002e-07	pyrophosphatase activity
16818	3.7753e-09	3.9002e-07	hydrolase activity, acting on acid anhydrides, in phosphorus-containing anhydrides
42623	3.7565e-06	0.00036036	ATPase activity, coupled
16887	9.469e-06	0.00084779	ATPase activity
3824	6.4162e-05	0.004976	catalytic activity
70035	6.6693e-05	0.004976	purine NTP-dependent helicase activity
8026	6.6693e-05	0.004976	ATP-dependent helicase activity
5488	0.00027043	0.019115	binding
4386	0.00043058	0.028913	helicase activity
5798	0.00048755	0.029762	Golgi-associated vesicle
30660	0.00048755	0.029762	Golgi-associated vesicle membrane
4312	0.00062977	0.036773	fatty acid synthase activity
16787	0.0010363	0.057989	hydrolase activity
2376	0.0011669	0.060276	immune system process
6955	0.0011669	0.060276	immune response
8194	0.0018677	0.092898	UDP-glycosyltransferase activity
Time point - 12 hr
GO-ID	p-value	FDR corr p-value	Description
17111	1.2657e-06	0.0010988	nucleoside-triphosphatase activity
16817	1.4197e-06	0.0010988	hydrolase activity, acting on acid anhydrides
16462	3.054e-06	0.0011819	pyrophosphatase activity
16818	3.054e-06	0.0011819	hydrolase activity, acting on acid anhydrides, in phosphorus-containing anhydrides
8299	2.4362e-05	0.0062853	isoprenoid biosynthetic process
6720	2.4362e-05	0.0062853	isoprenoid metabolic process
6260	4.2148e-05	0.0083447	DNA replication
8194	4.3125e-05	0.0083447	UDP-glycosyltransferase activity
34061	4.8651e-05	0.0083679	DNA polymerase activity
3887	8.3232e-05	0.012884	DNA-directed DNA polymerase activity
6261	0.00014529	0.019599	DNA-dependent DNA replication
3825	0.00015417	0.019599	alpha,alpha-trehalose-phosphate synthase (UDP-forming) activity
6721	0.00020141	0.019599	terpenoid metabolic process
19748	0.00020141	0.019599	secondary metabolic process
16114	0.00020141	0.019599	terpenoid biosynthetic process
15979	0.00020258	0.019599	photosynthesis
46527	0.00024883	0.021399	glucosyltransferase activity
35251	0.00024883	0.021399	UDP-glucosyltransferase activity
16757	0.00043017	0.034389	transferase activity, transferring glycosyl groups
6270	0.0004443	0.034389	DNA-dependent DNA replication initiation
46148	0.00048174	0.03454	pigment biosynthetic process
6259	0.00049087	0.03454	DNA metabolic process
3824	0.00057184	0.038487	catalytic activity
33014	0.00070507	0.043658	tetrapyrrole biosynthetic process
6779	0.00070507	0.043658	porphyrin biosynthetic process
42623	0.0007464	0.04444	ATPase activity, coupled
5798	0.00089344	0.047519	Golgi-associated vesicle
30660	0.00089344	0.047519	Golgi-associated vesicle membrane
4386	0.00089603	0.047519	helicase activity
70035	0.0009516	0.047519	purine NTP-dependent helicase activity
8026	0.0009516	0.047519	ATP-dependent helicase activity
16877	0.0011002	0.053223	ligase activity, forming carbon-sulfur bonds
7018	0.001289	0.060143	microtubule-based movement
44430	0.001321	0.060143	cytoskeletal part
16884	0.001385	0.061258	carbon-nitrogen ligase activity, with glutamine as amido-N-donor
3774	0.0014307	0.061518	motor activity
42440	0.0014705	0.061522	pigment metabolic process
33013	0.0016611	0.065934	tetrapyrrole metabolic process
6778	0.0016611	0.065934	porphyrin metabolic process
3677	0.001944	0.073539	DNA binding
16874	0.0019477	0.073539	ligase activity
166	0.0021198	0.07813	nucleotide binding
8565	0.0021761	0.07834	protein transporter activity
2376	0.0023758	0.081359	immune system process
6955	0.0023758	0.081359	immune response
8094	0.0024176	0.081359	DNA-dependent ATPase activity
5875	0.0026408	0.086978	microtubule associated complex
15630	0.0028734	0.092666	microtubule cytoskeleton
Time point - 21 hr
GO-ID	p-value	FDR corr p-value	Description
8194	9.4818e-06	0.0073651	UDP-glycosyltransferase activity
33013	2.1392e-05	0.0073651	tetrapyrrole metabolic process
6778	2.1392e-05	0.0073651	porphyrin metabolic process
16986	3.3696e-05	0.0073651	transcription initiation factor activity
16987	3.3696e-05	0.0073651	sigma factor activity
33014	3.7237e-05	0.0073651	tetrapyrrole biosynthetic process
6779	3.7237e-05	0.0073651	porphyrin biosynthetic process
46527	4.2987e-05	0.0073651	glucosyltransferase activity
35251	4.2987e-05	0.0073651	UDP-glucosyltransferase activity
16491	4.8519e-05	0.0074816	oxidoreductase activity
44430	5.6241e-05	0.0078839	cytoskeletal part
3774	8.7898e-05	0.011295	motor activity
16874	0.00017652	0.020689	ligase activity
3825	0.00018784	0.020689	alpha,alpha-trehalose-phosphate synthase (UDP-forming) activity
7018	0.00024415	0.023771	microtubule-based movement
5856	0.00024665	0.023771	cytoskeleton
51188	0.00031733	0.028784	cofactor biosynthetic process
15979	0.00037543	0.032162	photosynthesis
4497	0.00073033	0.059272	monooxygenase activity
8299	0.00087694	0.062474	isoprenoid biosynthetic process
6720	0.00087694	0.062474	isoprenoid metabolic process
16758	0.00093624	0.062474	transferase activity, transferring hexosyl groups
15994	0.0010463	0.062474	chlorophyll metabolic process
15995	0.0010463	0.062474	chlorophyll biosynthetic process
7017	0.0010896	0.062474	microtubule-based process
70271	0.0010939	0.062474	protein complex biogenesis
6461	0.0010939	0.062474	protein complex assembly
166	0.0013203	0.071591	nucleotide binding
16020	0.0013464	0.071591	membrane
15630	0.001446	0.073454	microtubule cytoskeleton
18130	0.0014767	0.073454	heterocycle biosynthetic process
44262	0.0016841	0.080343	cellular carbohydrate metabolic process
6352	0.0017194	0.080343	transcription initiation
4312	0.0020509	0.087968	fatty acid synthase activity
5524	0.0020602	0.087968	ATP binding
32559	0.0020602	0.087968	adenyl ribonucleotide binding
17111	0.0021176	0.087968	nucleoside-triphosphatase activity
16817	0.0021913	0.087968	hydrolase activity, acting on acid anhydrides
5875	0.0023032	0.087968	microtubule associated complex
30554	0.002396	0.087968	adenyl nucleotide binding
1882	0.002396	0.087968	nucleoside binding
1883	0.002396	0.087968	purine nucleoside binding
